# Supplementary material for: 3D Bioprinted Bacteriostatic Hyperelastic Bone Scaffold for Damage-Specific Bone Regeneration
Source: Polymers (Basel). 2021 Mar 30;13(7):1099. doi: 10.3390/polym13071099 (PMC8036866; doi:10.3390/polym13071099)
Supplement: Supplementary file 1 [file polymers-13-01099-s001.zip]

Archive with 1 entries (1 files):
- polymers-1130511-supplementary.mp4
